# Supplementary material for: Role of Acyl-CoA Thioesterase 7 in Regulating Fatty Acid Metabolism and Its Contribution to the Onset and Progression of Bovine Clinical Mastitis
Source: Int J Mol Sci. 2024 Dec 4;25(23):13046. doi: 10.3390/ijms252313046 (PMC11642332; doi:10.3390/ijms252313046)
Supplement: Supplementary file 1 [file ijms-25-13046-s001.zip]

Archive with 6 entries (6 files):
- Supplementary Figures.docx
- Table S1.xlsx
- Table S2.xlsx
- Table S3.xlsx
- Table S4.xlsx
- Table S5.xlsx
