# Supplementary material for: Role of Acyl-CoA Thioesterase 7 in Regulating Fatty Acid Metabolism and Its Contribution to the Onset and Progression of Bovine Clinical Mastitis
Source: Int J Mol Sci. 2024 Dec 4;25(23):13046. doi: 10.3390/ijms252313046 (PMC11642332; doi:10.3390/ijms252313046)
Supplement: Supplementary file 1 [file ijms-25-13046-s001.zip › Table S2.xlsx]

## Sheet: 34 Deps
	Tabel S2 The 34 candidate DEPs related to FA synthesis or metabolism identified from six BPs.
NO.	Symbol	Description	log2(fc)	PValue	FDR	Con1	Con2	Con3	CM1	CM2	CM3
1	HSD17B4	peroxisomal multifunctional enzyme type 2 [Bos taurus]	1.81123	3.72046e-15	4.9628e-13	820631	649276	827186	3.15408e+06	1.22887e+06	3.67848e+06
2	QKI	QUAKING isoform 6 [Homo sapiens]	1.78578	1.29699e-09	5.12991e-08	1.09436e+06	537031	563853	2521411	2.4561e+06	2591796
3	FASN	fatty acid synthase [Bos taurus]	-3.81592	1.98756e-116	1.35214e-112	82657000	133780240	139146448	2.80902e+06	19883188	2.55634e+06
4	ECHS1	enoyl-CoA hydratase, mitochondrial precursor [Bos taurus]	-0.711677	8.4503e-09	2.7375e-07	14782535	20208428	21392508	9699075	15064992	9664236
5	LTA4H	leukotriene A-4 hydrolase [Bos taurus]	0.969055	0.000351817	0.00251878	3.88049e+06	3.05089e+06	3.13707e+06	8.31355e+06	3.51067e+06	7.88534e+06
6	ACAA1	3-ketoacyl-CoA thiolase, peroxisomal [Bos taurus]	1.01216	2.48174e-15	3.37666e-13	3.10733e+06	1.87439e+06	2.12431e+06	4.83974e+06	4.1217e+06	5370926
7	TECR	very-long-chain enoyl-CoA reductase [Bos taurus]	-0.670973	0.0075857	0.0302672	1.83083e+06	2.45046e+06	3.08755e+06	2.03678e+06	627309	1.96415e+06
8	ACSF3	PREDICTED: acyl-CoA synthetase family member 3, mitochondrial isoform X1 [Bos taurus]	-1.60789	1.76734e-06	2.82899e-05	4.29178e+06	3.78781e+06	3.58768e+06	1.51262e+06	1.52586e+06	789304
9	PCCB	propionyl-CoA carboxylase beta chain, mitochondrial precursor [Bos taurus]	-0.80695	5.02042e-08	1.29863e-06	2.2841e+06	2114410	1.99006e+06	1.1958e+06	1.17367e+06	1282169
10	NDUFAB1	acyl carrier protein, mitochondrial precursor [Bos taurus]	-1.1558	0.00435478	0.0195936	2678394	4.45291e+06	3.71867e+06	2.17544e+06	1.05233e+06	1.64189e+06
11	TBXAS1	thromboxane-A synthase [Bos taurus]	2.25643	1.69838e-05	0.000200941	295344	159790	254145	1.19158e+06	162957	2.03445e+06
12	LPL	lipoprotein lipase precursor [Bos taurus]	-2.01556	7.25776e-05	0.000670567	1.98911e+06	4.63754e+06	3678959	196961	2.21768e+06	134115
13	DECR1	2,4-dienoyl-CoA reductase, mitochondrial [Bos taurus]	-1.13283	5.18504e-06	7.22824e-05	2.32318e+06	3.09838e+06	3.65481e+06	1.41855e+06	1.52554e+06	1.19492e+06
14	ACOT7	cytosolic acyl coenzyme A thioester hydrolase [Bos taurus]	2.11166	0.001969	0.0103597	276500	126788	137443	506267	1.00417e+06	826537
15	CBR4	carbonyl reductase family member 4 [Bos taurus]	-1.1515	0.0048021	0.0211038	2.69317e+06	2.21429e+06	4020238	1.22095e+06	1.44416e+06	1.35374e+06
16	PDHA1	pyruvate dehydrogenase E1 component subunit alpha, somatic form, mitochondrial precursor [Bos taurus]	-1.10661	3.30264e-06	4.85267e-05	13168535	17800722	18009952	7.44689e+06	8.31153e+06	6.9867e+06
17	HACD3	very-long-chain (3R)-3-hydroxyacyl-CoA dehydratase 3 [Bos taurus]	1.59945	0.000230786	0.0017621	343945	309465	291264	1.01043e+06	443090	1.4091e+06
18	ALOX15B	arachidonate 15-lipoxygenase B [Bos taurus]	2.456	4.62164e-08	1.20927e-06	650441	132452	102770	1929421	1.55828e+06	1.37186e+06
19	CPT1A	carnitine O-palmitoyltransferase 1, liver isoform [Bos taurus]	2.79828	0.00736299	0.029465	390415	207760	196737	2.29514e+06	202212	3032122
20	PHYH	PHYH protein [Bos taurus]	1.37307	0.00459082	0.020426	170158	209807	62984.9	405045	382444	359843
21	HADHA	trifunctional enzyme subunit alpha, mitochondrial precursor [Bos taurus]	1.8721	9.1072e-15	1.16899e-12	2.47577e+06	1.45842e+06	1.73034e+06	7323469	4.09011e+06	9322188
22	HADHB	PREDICTED: trifunctional enzyme subunit beta, mitochondrial isoform X3 [Bos taurus]	1.57413	1.34728e-09	5.29798e-08	1.2586e+06	715474	874502	3.50418e+06	1.76229e+06	3215310
23	ACADVL	very long-chain specific acyl-CoA dehydrogenase, mitochondrial precursor [Bos taurus]	1.44136	0.00096934	0.00581519	5359641	5.87866e+06	6.0015e+06	17776930	11237174	17805154
24	ALOX15	arachidonate 15-lipoxygenase [Bos taurus]	-3.89659	2.62843e-05	0.000287225	2.05207e+06	5899319	3.9102e+06	111488	630428	54520.5
25	CROT	peroxisomal carnitine O-octanoyltransferase [Bos taurus]	1.09712	2.96278e-05	0.000317414	697890	409375	371355	1.3648e+06	726917	1.07146e+06
26	MECR	trans-2-enoyl-CoA reductase, mitochondrial precursor [Bos taurus]	-1.17444	1.52829e-06	2.49926e-05	2.14208e+06	2.13376e+06	2073814	587071	1.68875e+06	537437
27	MYO5A	PREDICTED: unconventional myosin-Va isoform X3 [Bos taurus]	0.722491	0.000151722	0.0012528	359726	471986	441398	639551	291164	1.16995e+06
28	ACACA	PREDICTED: acetyl-CoA carboxylase 1 isoform X2 [Bos taurus]	-1.07369	4.74632e-25	3.22892e-22	2.2207e+06	4.45618e+06	4.91537e+06	1300845	1429534	2.77713e+06
29	PRKAA1	PREDICTED: 5'-AMP-activated protein kinase catalytic subunit alpha-1 isoform X1 [Bos taurus]	0.684176	9.42201e-05	0.000837881	395094	778496	586229	1.07355e+06	547045	1.20706e+06
30	DECR2	PREDICTED: peroxisomal 2,4-dienoyl-CoA reductase isoform X1 [Bos taurus]	1.45651	0.00110468	0.00646742	181234	283108	257863	668868	376001	937180
31	MAPK14	PREDICTED: mitogen-activated protein kinase 14 isoform X1 [Papio anubis]	1.31521	7.94864e-10	3.35867e-08	821041	615902	674391	1.63912e+06	1.19722e+06	2.41746e+06
32	ADIPOQ	PREDICTED: adiponectin isoform X2 [Bos taurus]	-0.792826	0.00784648	0.0310347	13983795	5433416	8602406	2703327	11803768	1.66617e+06
33	FAR1	fatty acyl-CoA reductase 1 [Bos taurus]	2.22714	0.00039446	0.00276937	42370.1	16938.2	30976.4	151240	89003.8	182473
34	ACLY	PREDICTED: ATP-citrate synthase isoform X2 [Bos taurus]	1.09522	2.95408e-07	6.20266e-06	4384927	2430214	2451205	6914915	3.68264e+06	9199561

## Sheet: 6 BPs RAW Date
BPs	fatty acid metabolic process	long-chain fatty acid metabolic process	fatty-acyl-CoA metabolic process	long-chain fatty-acyl-CoA metabolic process	medium-chain fatty-acyl-CoA metabolic process	long-chain fatty acid biosynthetic process	BPs Merge	BPs Venn
Delete Duplicates	32	6	5	3	1	2	34	1
	HSD17B4	HSD17B4	HSD17B4	TECR	ACOT7	ACOT7	HSD17B4	ACOT7
	QKI	QKI	TECR	ACOT7		ALOX15	QKI
	FASN	ACOT7	ACOT7	ACLY			FASN
	ECHS1	ALOX15B	FAR1				ECHS1
	LTA4H	ALOX15	ACLY				LTA4H
	ACAA1	MYO5A					ACAA1
	TECR						TECR
	ACSF3						ACSF3
	PCCB						PCCB
	NDUFAB1						NDUFAB1
	TBXAS1						TBXAS1
	LPL						LPL
	DECR1						DECR1
	ACOT7						ACOT7
	CBR4						CBR4
	PDHA1						PDHA1
	HACD3						HACD3
	ALOX15B						ALOX15B
	CPT1A						CPT1A
	PHYH						PHYH
	HADHA						HADHA
	HADHB						HADHB
	ACADVL						ACADVL
	ALOX15						ALOX15
	CROT						CROT
	MECR						MECR
	MYO5A						MYO5A
	ACACA						ACACA
	PRKAA1						PRKAA1
	DECR2						DECR2
	MAPK14						MAPK14
	ADIPOQ						ADIPOQ
							FAR1
							ACLY
