# Supplementary material for: Role of Acyl-CoA Thioesterase 7 in Regulating Fatty Acid Metabolism and Its Contribution to the Onset and Progression of Bovine Clinical Mastitis
Source: Int J Mol Sci. 2024 Dec 4;25(23):13046. doi: 10.3390/ijms252313046 (PMC11642332; doi:10.3390/ijms252313046)
Supplement: Supplementary file 1 [file ijms-25-13046-s001.zip › Table S4.xlsx]

## Sheet: 21DEPs
	Tabel S4 The 21 candidate DEPs related to FA synthesis or metabolism identified from four Pathways.
NO.	Symbol	Description	log2(fc)	PValue	FDR	Con1	Con2	Con3	CM1	CM2	CM3
1	FASN	fatty acid synthase [Bos taurus]	-3.81592	1.98756e-116	1.35214e-112	82657000	133780240	139146448	2.80902e+06	19883188	2.55634e+06
2	ACADSB	short/branched chain specific acyl-CoA dehydrogenase, mitochondrial [Bos taurus]	-0.77063	0.0116365	0.0419964	1.81342e+06	1.90987e+06	1.54281e+06	930896	1107804	1.04809e+06
3	ECHS1	enoyl-CoA hydratase, mitochondrial precursor [Bos taurus]	-0.711677	8.4503e-09	2.7375e-07	14782535	20208428	21392508	9699075	15064992	9664236
4	ACAA1	3-ketoacyl-CoA thiolase, peroxisomal [Bos taurus]	1.01216	2.48174e-15	3.37666e-13	3.10733e+06	1.87439e+06	2.12431e+06	4.83974e+06	4.1217e+06	5370926
5	TECR	very-long-chain enoyl-CoA reductase [Bos taurus]	-0.670973	0.0075857	0.0302672	1.83083e+06	2.45046e+06	3.08755e+06	2.03678e+06	627309	1.96415e+06
6	ACSL6	long-chain-fatty-acid--CoA ligase 6 [Bos taurus]	4.59282	6.28001e-05	0.000594855	61444.5	56899.4	38008.2	1.36677e+06	394062	2.01211e+06
7	ACAT2	acetyl-CoA acetyltransferase, cytosolic [Bos taurus]	2.09566	0.00233766	0.0119572	1.32134e+06	988929	1180295	5083694	3.12971e+06	6706046
8	EHHADH	peroxisomal bifunctional enzyme [Bos taurus]	-0.979353	1.79557e-10	8.91624e-09	858620	1.83381e+06	1.9702e+06	662631	1.2171e+06	485194
9	ACSL1	long-chain-fatty-acid--CoA ligase 1 [Bos taurus]	-1.07952	3.19754e-12	2.28978e-10	13152734	15631050	16584333	5.90792e+06	6065746	9493930
10	HACD3	very-long-chain (3R)-3-hydroxyacyl-CoA dehydratase 3 [Bos taurus]	1.59945	0.000230786	0.0017621	343945	309465	291264	1.01043e+06	443090	1.4091e+06
11	MCAT	malonyl-CoA-acyl carrier protein transacylase, mitochondrial [Bos taurus]	0.76342	0.000129513	0.00110272	631180	587174	602337	1.06033e+06	1.04623e+06	984081
12	CPT1A	carnitine O-palmitoyltransferase 1, liver isoform [Bos taurus]	2.79828	0.00736299	0.029465	390415	207760	196737	2.29514e+06	202212	3032122
13	HADHA	trifunctional enzyme subunit alpha, mitochondrial precursor [Bos taurus]	1.8721	9.1072e-15	1.16899e-12	2.47577e+06	1.45842e+06	1.73034e+06	7323469	4.09011e+06	9322188
14	HADHB	PREDICTED: trifunctional enzyme subunit beta, mitochondrial isoform X3 [Bos taurus]	1.57413	1.34728e-09	5.29798e-08	1.2586e+06	715474	874502	3.50418e+06	1.76229e+06	3215310
15	ACADVL	very long-chain specific acyl-CoA dehydrogenase, mitochondrial precursor [Bos taurus]	1.44136	0.00096934	0.00581519	5359641	5.87866e+06	6.0015e+06	17776930	11237174	17805154
16	MECR	trans-2-enoyl-CoA reductase, mitochondrial precursor [Bos taurus]	-1.17444	1.52829e-06	2.49926e-05	2.14208e+06	2.13376e+06	2073814	587071	1.68875e+06	537437
17	ACSL4	Long-chain-fatty-acid--CoA ligase 4, partial [Bos mutus]	1.32138	9.69989e-05	0.000859223	563764	1.17091e+06	381322	1.63984e+06	1.4619e+06	2.18624e+06
18	ACACA	PREDICTED: acetyl-CoA carboxylase 1 isoform X2 [Bos taurus]	-1.07369	4.74632e-25	3.22892e-22	2.2207e+06	4.45618e+06	4.91537e+06	1300845	1429534	2.77713e+06
19	ALDH7A1	alpha-aminoadipic semialdehyde dehydrogenase [Bos taurus]	-0.861594	1.33288e-21	6.04507e-19	11898390	15850091	17661602	7.03906e+06	9753047	8199055
20	ECI1	enoyl-CoA delta isomerase 1, mitochondrial [Bos taurus]	-1.25616	1.60297e-10	8.13807e-09	3459232	2.95244e+06	3131117	1.46639e+06	1350704	1.17806e+06
21	ACOT7	cytosolic acyl coenzyme A thioester hydrolase [Bos taurus]	2.11166	0.001969	0.0103597	276500	126788	137443	506267	1.00417e+06	826537

## Sheet: 4 Pathways-RAW Date
Pathways	Fatty acid metabolism	Fatty acid biosynthesis	Fatty acid degradation	Fatty acid elongation	Pathways Merge(Fatty acid)	BPs Merge+Pathways Analysis
Delete Duplicates	18	6	14	7	21	12
	FASN	FASN	ACADSB	ECHS1	FASN	FASN
	ACADSB	ACSL6	ECHS1	TECR	ACADSB	ECHS1
	ECHS1	ACSL1	ACAA1	ACOT7	ECHS1	ACAA1
	ACAA1	MCAT	ACSL6	HACD3	ACAA1	TECR
	TECR	ACSL4	ALDH7A1	HADHA	TECR	ACOT7
	ACSL6	ACACA	ECI1	HADHB	ACSL6	HACD3
	ACAT2		ACAT2	MECR	ACAT2	CPT1A
	EHHADH		EHHADH		EHHADH	HADHA
	ACSL1		ACSL1		ACSL1	HADHB
	HACD3		CPT1A		HACD3	ACADVL
	MCAT		HADHA		MCAT	MECR
	CPT1A		HADHB		CPT1A	ACACA
	HADHA		ACADVL		HADHA
	HADHB		ACSL4		HADHB
	ACADVL				ACADVL
	MECR				MECR
	ACSL4				ACSL4
	ACACA				ACACA
					ALDH7A1
					ECI1
					ACOT7
