# Supplementary material for: Role of Acyl-CoA Thioesterase 7 in Regulating Fatty Acid Metabolism and Its Contribution to the Onset and Progression of Bovine Clinical Mastitis
Source: Int J Mol Sci. 2024 Dec 4;25(23):13046. doi: 10.3390/ijms252313046 (PMC11642332; doi:10.3390/ijms252313046)
Supplement: Supplementary file 1 [file ijms-25-13046-s001.zip › Table S5.xlsx]

## Sheet: Sheet1
Table S5 qRT-PCR primer sequences.
Gene		Primer sequence(5'-3')			Gene entry number			Fragment lengths
β-actin		F: CCAAGGCCAACCGTGAGAA R: CCAGAGGCATACAGGGACAG			NM_173979.3			103 bp
ACOT7		F: CTTCTCGTCCTCAGTCTCGG R: GCATGACCTTCACCAGCAAT			NM_001075682.2			182 bp
β-actin: beta actin; ACOT7: Acyl-CoA Thioesterase 7
